# Supplementary material for: The Genomic Basis of Evolutionary Innovation in Pseudomonas aeruginosa
Source: PLoS Genet. 2016 May 5;12(5):e1006005. doi: 10.1371/journal.pgen.1006005 (PMC4858143; doi:10.1371/journal.pgen.1006005)
Supplement: S1 Data — (XLS) [file pgen.1006005.s001.xls]

## Sheet: innovation
D5	D-Galactonic Acid Lactone
#CHROM	POS	REF	ALT	Type mutation	Gene id	Gene description	COG	Effect	clone A1	clone A2	clone B1	clone B2
NC_002516.2	1191082	A	G	SNP	PA1099	two-component response regulator	COG2204T	NON_SYNONYMOUS_CODING(MODERATE|MISSENSE|gAa/gGa|E233G||NC_002516.2:fleR|||Transcript_NC_002516.2:fleR|)	0	0	0	1
NC_002516.2	1196825	C	T	SNP	PA1104	flagellum-specific ATP synthase	COG1157NU	NON_SYNONYMOUS_CODING(MODERATE|MISSENSE|Cgc/Tgc|R269C||NC_002516.2:fliI|||Transcript_NC_002516.2:fliI|)	0	0	1	0
NC_002516.2	2983473	T	C	SNP	PA2638	NADH dehydrogenase subunit B	COG0377C	NON_SYNONYMOUS_CODING(MODERATE|MISSENSE|gTg/gCg|V90A||nuoB|||Transcript_gene2677|)	0	1	0	0
NC_002516.2	5559265	G	A	SNP	PA4954	flagellar motor protein MotA	COG1291N	NON_SYNONYMOUS_CODING(MODERATE|MISSENSE|gCc/gTc|A203V||motA|||Transcript_gene5069|)	1	0	0	0
NC_002516.2	5682615	G	A	SNP	PA5045	penicillin-binding protein 1A	COG5009M	STOP_GAINED(HIGH|NONSENSE|tGg/tAg|W573*||ponA|||Transcript_gene5160|)	0	1	0	0
D10	alpha-Hydroxybutyric Acid
#CHROM	POS	REF	ALT	Type mutation	Gene id	Gene description	COG	Effect	clone A1	clone A2	clone B1	clone B2
NC_002516.2	785623	ATCCCCGCTCCCCGCTCCCCGCTCCCCGCTCCCCGCTCCCCGCTCCCCGCTCCCCGCTCCCCGCTCCCCGCTCCCCGCTCCCCGCTCCCCGC	A	Deletion 91 nt	intergenic	intergenic (just where the bacteriophage Pf1 starts)	intergenic	INTERGENIC(MODIFIER|||||||||) (just where the bacteriophage Pf1 starts)	1	1	0	0
NC_002516.2	4836797	G	C	SNP	PA4309	chemotactic transducer PctA	COG0840NT	NON_SYNONYMOUS_CODING(MODERATE|MISSENSE|Gcc/Ccc|A512P||pctA|||Transcript_gene4392|)	0	0	1	0
E5	Alpha-keto valeric acid
#CHROM	POS	REF	ALT	Type mutation	Gene id	Gene description	COG	Effect	clone A1	clone A2	clone B1	clone B2
NC_002516.2	5541703	-	-	Deletion 126 nt	intergenic, but between PA4937.1 and PA4937.2		intergenic	intergenic	0	1	0	0
NC_002516.2	2967584	G	A	SNP	PA2624	isocitrate dehydrogenase	COG2838C	NON_SYNONYMOUS_CODING(MODERATE|MISSENSE|Ggc/Agc|G142S||NC_002516.2:idh|||Transcript_NC_002516.2:idh|)	0	1	0	0
NC_002516.2	4024553	G (39%)	A (61%)	SNP	PA3590	3-hydroxyacyl-CoA dehydrogenase	COG1250I	SYNONYMOUS_CODING(LOW|SILENT|ggC/ggT|G60||GI:15598786|||Transcript_GI:15598786|)	HZ	0	0	0
NC_002516.2	5047046	G	A	SNP	PA4508	transcriptional regulator	COG1522K	NON_SYNONYMOUS_CODING(MODERATE|MISSENSE|Gcc/Acc|A81T||PA4508|||Transcript_gene4596|)	0	0	1	0
NC_002516.2	5164066	TCAGGCCCGCGGTGGTGGTGCAGATCAGCAACCAGGCC	TCAGGCC	Deletion 31 nt	PA4606	hypothetical protein	COG1966T	FRAME_SHIFT(HIGH||-|-584||GI:15599802|||Transcript_GI:15599802|1)	0	1	0	0
NC_002516.2	5164390	T	G	SNP	PA4606	hypothetical protein	COG1966T	NON_SYNONYMOUS_CODING(MODERATE|MISSENSE|Acc/Ccc|T489P||PA4606|||Transcript_gene4699|)	0	0	0	1
NC_002516.2	5860211	T	A	SNP	PA5205	multiple drug resistance protein MarC	COG2095U	NON_SYNONYMOUS_CODING(MODERATE|MISSENSE|gTg/gAg|V140E||PA5205|||Transcript_gene5323|)	0	0	0	1
F7	L-alanyl-glycine
#CHROM	POS	REF	ALT	Type mutation	Gene id	Gene description	COG	Effect	clone A1	clone A2	clone B1	clone B2
NC_002516.2	1086614	C	T	SNP	PA1003	transcriptional regulator MvfR	COG0583K	NON_SYNONYMOUS_CODING(MODERATE|MISSENSE|tGc/tAc|C161Y||mvfR|||Transcript_gene1021|)	0	1	0	0
NC_002516.2	1698669	TCTCCATGGTATG	T	Deletion 12 nt	PA1561	aerotaxis receptor Aer	COG0840NT	CODON_DELETION(MODERATE||cataccatggag/-|HTME423-||aer|||Transcript_gene1589|1)	0	1	0	0
NC_002516.2	3220608	C	G	SNP	PA2867	chemotaxis transduce	COG0840NT	NON_SYNONYMOUS_CODING(MODERATE|MISSENSE|aCc/aGc|T334S||GI:15598063|||Transcript_GI:15598063|)	0	0	1	0
NC_002516.2	3363746	G	T	SNP	PA3002	transcription-repair coupling factor	COG1197LK	STOP_GAINED(HIGH|NONSENSE|Gag/Tag|E958*||mfd|||Transcript_gene3053|)	1	0	0	0
NC_002516.2	3760639	A	G	SNP	PA3348	chemotaxis protein methyltransferase	COG1352NT	NON_SYNONYMOUS_CODING(MODERATE|MISSENSE|cTg/cCg|L61P||GI:15598544|||Transcript_GI:15598544|)	0	0	0	1
NC_002516.2	5036466	CT	C	Deletion 1 nt	PA4499	transcriptional regulator	COG1396K	FRAME_SHIFT(HIGH||-|-75||PA4499|||Transcript_gene4587|1)	1	0	0	0
NC_002516.2	5036336	C	T	SNP	PA4499	transcriptional regulator	COG1396K	NON_SYNONYMOUS_CODING(MODERATE|MISSENSE|aCc/aTc|T31I||PA4499|||Transcript_gene4587|)	0	1	0	0
NC_002516.2	5036633	T	C	SNP	PA4499	transcriptional regulator	COG1396K	NON_SYNONYMOUS_CODING(MODERATE|MISSENSE|gTc/gCc|V130A||GI:15599695|||Transcript_GI:15599695|)	0	0	1	0
NC_002516.2	5036699	T	A	SNP	PA4499	transcriptional regulator	COG1396K	NON_SYNONYMOUS_CODING(MODERATE|MISSENSE|gTg/gAg|V152E||GI:15599695|||Transcript_GI:15599695|)	0	0	0	1
F12	Glycyl-L-Glutamic acid
#CHROM	POS	REF	ALT	Type mutation	Gene id	Gene description	COG	Effect	clone A1	clone A2	clone B1	clone B2
NC_002516.2	1698506	AT	A	Deletion 1 nt	PA1561	aerotaxis receptor Aer	COG0840NT	FRAME_SHIFT(HIGH||-|-481||NC_002516.2:aer|||Transcript_NC_002516.2:aer|1)	0	1	0	0
NC_002516.2	5031488	-	-	CNV, 691 nt	PA4496-PA4500	ABC transporter,ABC transporter,metallopeptidase,transcriptional regulator,ABC transporter	COG0747E,COG0747E,COG0006E,COG1396K,COG0747E	CNV	1	1	1	1
NC_002516.2	5036393	T	C	SNP	PA4499	transcriptional regulator	COG1396K	NON_SYNONYMOUS_CODING(MODERATE|MISSENSE|cTg/cCg|L50P||GI:15599695|||Transcript_GI:15599695|)	1	0	0	0
NC_002516.2	5036528	T	A	SNP	PA4499	transcriptional regulator	COG1396K	NON_SYNONYMOUS_CODING(MODERATE|MISSENSE|cTg/cAg|L95Q||PA4499|||Transcript_gene4587|)	0	0	1	0
NC_002516.2	5036342	G	A	SNP	PA4499	transcriptional regulator	COG1396K	NON_SYNONYMOUS_CODING(MODERATE|MISSENSE|aGc/aAc|S33N||PA4499|||Transcript_gene4587|)	0	0	0	1
NC_002516.2	5037230	-	-	Deletion 70 nt	PA4500	ABC transporter	COG0747E	FRAME_SHIFT	0	0	1	0
NC_002516.2	5036742	CAGCGATGTGGCGGAAGTCCTGACCATCACCACCATGGGCCTGTTCGACGACCATCCGACGCCCTGAGCCAGTCCGT	C	Deletion 76 nt	Partial PA4499	transcriptional regulator	COG1396K	STOP_LOST(HIGH||agcgatgtggcggaagtcctgaccatcaccaccatgggcctgttcgacgaccatccgacgccctga/-|SDVAEVLTITTMGLFDDHPTP*167-||GI:15599695|||Transcript_GI:15599695|1)	0	1	0	0
G8	D-serine
#CHROM	POS	REF	ALT	Type mutation	Gene id	Gene description	COG	Effect	clone A1	clone A2	clone B1	clone B2
NC_002516.2	5973544	T	C	SNP	intergenic	intergenic	intergenic	INTERGENIC(MODIFIER|||||||||)	0	1	0	0
NC_002516.2	865398	CCCTCTACATCGGCC	CCC	Deletion 12 nt	PA0789	amino acid permease	COG1113E	CODON_CHANGE_PLUS_CODON_DELETION(MODERATE||ctctacatcggcccg/ccg|LYIGP436P||GI:15595986|||Transcript_GI:15595986|1)	0	0	1	0
NC_002516.2	865004	T	C	SNP	PA0789	amino acid permease	COG1113E	NON_SYNONYMOUS_CODING(MODERATE|MISSENSE|Tcc/Ccc|S304P||GI:15595986|||Transcript_GI:15595986|)	0	0	0	1
NC_002516.2	990422	C	T	SNP	PA0904	aspartate kinase	COG0527E	NON_SYNONYMOUS_CODING(MODERATE|MISSENSE|gCc/gTc|A278V||NC_002516.2:lysC|||Transcript_NC_002516.2:lysC|)	0	0	0	1
NC_002516.2	1191006	A	G	SNP	PA1099	two-component response regulator	COG2204T	NON_SYNONYMOUS_CODING(MODERATE|MISSENSE|Acc/Gcc|T208A||fleR|||Transcript_gene1121|)	0	1	0	0
NC_002516.2	1575450	GCCTGATGGTGATCCTGCTCACCCTGAT	GCCTGAT	Deletion 21 nt	PA1447	flagellar biosynthesis protein FliQ	COG1987NU	CODON_CHANGE_PLUS_CODON_DELETION(MODERATE||atggtgatcctgctcaccctgatc/atc|MVILLTLI56I||fliQ|||Transcript_gene1472|1)	1	0	0	0
NC_002516.2	1576273	CAG	CAGAG	Insertion 2 nt	PA1448	flagellar biosynthesis protein FliR	COG1684NU	FRAME_SHIFT(HIGH||-/AG|-240?||NC_002516.2:fliR|||Transcript_NC_002516.2:fliR|1)	0	0	1	0
NC_002516.2	1720778	A	G	SNP	PA1581	succinate dehydrogenase subunit C	COG2009C	NON_SYNONYMOUS_CODING(MODERATE|MISSENSE|aAc/aGc|N12S||NC_002516.2:sdhC|||Transcript_NC_002516.2:sdhC|)	0	0	0	1
NC_002516.2	2151966	C	T	SNP	PA1971	branched-chain amino acid ABC transporter	COG1114E	NON_SYNONYMOUS_CODING(MODERATE|MISSENSE|cGc/cAc|R368H||braZ|||Transcript_gene2008|)	0	1	0	0
NC_002516.2	3252765	A	C	SNP	PA2897	transcriptional regulator	COG1167KE	NON_SYNONYMOUS_CODING(MODERATE|MISSENSE|gTa/gGa|V109G||PA2897|||Transcript_gene2946|)	1	0	0	0
NC_002516.2	5973050	T	G	SNP	PA5304	D-amino acid dehydrogenase small subunit	COG0665E	NON_SYNONYMOUS_CODING(MODERATE|MISSENSE|Acc/Ccc|T143P||dadA|||Transcript_gene5424|)	1	0	0	0
G9	L-serine
#CHROM	POS	REF	ALT	Type mutation	Gene id	Gene description	COG	Effect	clone A1	clone A2	clone B1	clone B2
NC_002516.2	864996	C	T	SNP	PA0789	amino acid permease	COG1113E	NON_SYNONYMOUS_CODING(MODERATE|MISSENSE|gCg/gTg|A301V||GI:15595986|||Transcript_GI:15595986|)	0	1	0	0
NC_002516.2	1698645	C	T	SNP	PA1561	aerotaxis receptor Aer	COG0840NT	NON_SYNONYMOUS_CODING(MODERATE|MISSENSE|Ggg/Agg|G435R||NC_002516.2:aer|||Transcript_NC_002516.2:aer|)	0	1	0	0
NC_002516.2	2750687	C	T	SNP	PA2449	transcriptional regulator	COG3283KE	NON_SYNONYMOUS_CODING(MODERATE|MISSENSE|cGg/cAg|R326Q||GI:15597645|||Transcript_GI:15597645|)	1	0	0	0
NC_002516.2	2750786	A	T	SNP	PA2449	transcriptional regulator	COG3283KE	NON_SYNONYMOUS_CODING(MODERATE|MISSENSE|cTg/cAg|L293Q||GI:15597645|||Transcript_GI:15597645|)	0	1	0	0
NC_002516.2	2751350	T	C	SNP	PA2449	transcriptional regulator	COG3283KE	NON_SYNONYMOUS_CODING(MODERATE|MISSENSE|aAc/aGc|N105S||PA2449|||Transcript_gene2485|)	0	0	1	1
NC_002516.2	4001710	G	A	SNP	PA3569	3-hydroxyisobutyrate dehydrogenase	COG2084I	NON_SYNONYMOUS_CODING(MODERATE|MISSENSE|gCc/gTc|A128V||NC_002516.2:mmsB|||Transcript_NC_002516.2:mmsB|)	1	0	0	0
NC_002516.2	4711163	C	T	SNP	PA4208	probable outer membrane protein precursor	COG1538MU	SYNONYMOUS_CODING(LOW|SILENT|gcC/gcT|A181||opmD|||Transcript_gene4280|)	0	0	1	1
NC_002516.2	5273905	G	A	SNP	PA4695	acetolactate synthase 3 regulatory subunit	COG0440E	NON_SYNONYMOUS_CODING(MODERATE|MISSENSE|aCc/aTc|T34I||NC_002516.2:ilvH|||Transcript_NC_002516.2:ilvH|)	1	0	0	0
NC_002516.2	2742870	CCGCCCTGGGCGCCGGGGAATACCGCGGAGTTGAGCTTCTTCTCGATCTCCTCGTTGGCGCGCGCCAGGATCAGGCCGCCGCGCGGGCCGCGCAGGGTCTTGTGGGTGGTGGTGGTGACCACGTCGGCGAAGGGGATCGGGTTCGGGTAGAGGCCGGCGGCGACCAGCCCGGCGACGTGGGCCATGTCGACGAACAGCAGCGCGCCGACCTTGTCGGCGATGGCGCGGAAGCGCGGGAAGTCGAGGGTCTTGGAGTAGGCGGAGAAGCCGGCGACGATCATCTTCGGCTTATGCTCCACGGCCAGGCGCTCGACTTCGTCGTAGTCGATCAGCCCGGTAGCGGTGTCCAGGCCGTACTGCACGGCGTTGTACAGCTTGCCGGAGGAGGACACCTTGGCG…	C	Deletion 2074 nt	Part PA2444-PA2445	serine hydroxymethyltransferase, glycine dehydrogenase	COG0112E, COG1003E	FRAME_SHIFT(HIGH||-|-1||glyA2|||Transcript_gene2480|1),FRAME_SHIFT(HIGH||-|-579||gcvP2|||Transcript_gene2481|1),INTERGENIC(MODIFIER|||||||||)	0	0	1	0
H10	D,L-alpha-glycerol Phosphate
#CHROM	POS	REF	ALT	Type mutation	Gene id	Gene description	COG	Effect	clone A1	clone A2	clone B1	clone B2
NC_002516.2	4058025	C	A	SNP	PA3622	RNA polymerase sigma factor RpoS	COG0568K	NON_SYNONYMOUS_CODING(MODERATE|MISSENSE|Ggc/Tgc|G297C||NC_002516.2:rpoS|||Transcript_NC_002516.2:rpoS|)	1	0	0	0
NC_002516.2	4246743	A	G	SNP	PA3789	hypothetical protein	COG3182S	NON_SYNONYMOUS_CODING(MODERATE|MISSENSE|aTc/aCc|I299T||GI:15598984|||Transcript_GI:15598984|)	1	0	0	0
NC_002516.2	5302773	A	C	SNP	PA4723	suppressor protein DksA	COG1734T	NON_SYNONYMOUS_CODING(MODERATE|MISSENSE|Acc/Ccc|T130P||NC_002516.2:dksA|||Transcript_NC_002516.2:dksA|)	1	0	0	0
NC_002516.2	5302680	A	C	SNP	PA4723	suppressor protein DksA	COG1734T	NON_SYNONYMOUS_CODING(MODERATE|MISSENSE|Acc/Ccc|T99P||NC_002516.2:dksA|||Transcript_NC_002516.2:dksA|)	0	1	1	0
NC_002516.2	5302762	G	A	SNP	PA4723	suppressor protein DksA	COG1734T	NON_SYNONYMOUS_CODING(MODERATE|MISSENSE|cGc/cAc|R126H||dksA|||Transcript_gene4828|)	0	0	0	1
NC_002516.2	6051015	GCTGTCGTCGAAGTTGCCTTCGACGATGGCTCGCAGGTGCGCCCTCGGACTGTCGTCG	GCTGTCGTCG	Deletion 48 nt	PA5374	BetI family transcriptional regulator	COG1309K	CODON_DELETION(MODERATE||tacgacgacagtccgagggcgcacctgcgagccatcgtcgaaggcaacttc/tac|YDDSPRAHLRAIVEGNF80Y||betI|||Transcript_gene5500|1)	0	0	0	1
NC_002516.2	6059707	CAA	CA	Deletion 1 nt	PA5380	protein GbdR	COG4977K	FRAME_SHIFT(HIGH||-|-346||gbdR|||Transcript_gene5506|1)	0	0	1	0
NC_002516.2	6049918	TTCAGCGACGAGCTGGAAGCGCTGGCCATGACTTTCTTGCCGGTGGAGGTGCCACCGGTGAAGGAGATCTTCTCGATCAGCGGGTGCTCGGTCAGCCACTGGCCGACTTCGCGTCCGCTGCCGGTGAGCACGTTGAACACGCCGTCCGGCACGCCGGCCTCGGTGTAGATCTCGGCCAGCTTGAGGGCCGTCAGCGGGGTGACTTCGCTGGGCTTGAAGATCATCGCGTTGCCGGCAGCGAGGGCCGGGGCGGATTTCCACAGGGCGATCTGCACCGGGTAGTTCCAGGCGCCAATGCCGGCGACCACGCCCAGCGGCTCGCGGCGGGTGTAGACGAAACTGGTTTCGCGCAGGGGAATCTGCTCGCCTTCGATGGCCGGGACCAGGCCGGCGTAGTAC…	T	Deletion 1532 nt	Partially PA5373, PA5374	betaine aldehyde dehydrogenase, BetI family transcriptional regulator	COG1012C,COG1309K	EXON_DELETED(HIGH||-|-0||NC_002516.2:betI|||Transcript_NC_002516.2:betI|1),FRAME_SHIFT(HIGH||-|-1||NC_002516.2:betB|||Transcript_NC_002516.2:betB|1),INTERGENIC(MODIFIER|||||||||)	0	1	0	0

## Sheet: optimization
A8	N-Acetyl-D-Glucosamine
#CHROM	POS	REF	ALT	Type mutation	Gene id	Gene description	COG	Effect	clone A1	clone A2	clone B1	clone B2
NC_002516.2	380300	C	T	SNP	PA0337	phosphoenolpyruvate-protein phosphotransferase PtsP	COG3605T	NON_SYNONYMOUS_CODING(MODERATE|MISSENSE|tCc/tTc|S568F||ptsP|||Transcript_gene339|)	1	0	0	0
NC_002516.2	1416717	A	G	SNP	PA1304	oligopeptidase	COG1770E	NON_SYNONYMOUS_CODING(MODERATE|MISSENSE|cTg/cCg|L33P||GI:15596501|||Transcript_GI:15596501|)	0	0	1	0
NC_002516.2	1580333	C	T	SNP	PA1452	flagellar biosynthesis protein Flh	COG1298NU	STOP_GAINED(HIGH|NONSENSE|Caa/Taa|Q5*||flhA|||Transcript_gene1477|)	1	0	0	0
NC_002516.2	1699926	T	G	SNP	PA1561	aerotaxis receptor Aer	COG0840NT	NON_SYNONYMOUS_CODING(MODERATE|MISSENSE|Acc/Ccc|T8P||NC_002516.2:aer|||Transcript_NC_002516.2:aer|)	0	0	0	1
NC_002516.2	3662981	C	T	SNP	PA3271	two-component sensor	COG0591ER	NON_SYNONYMOUS_CODING(MODERATE|MISSENSE|gCc/gTc|A987V||GI:15598467|||Transcript_GI:15598467|)	0	0	0	1
B6	alpha-D-Glucose
#CHROM	POS	REF	ALT	Type mutation	Gene id	Gene description	COG	Effect	clone A1	clone A2	clone B1	clone B2
NC_002516.2	1699136	A	G	SNP	PA1561	aerotaxis receptor Aer	COG0840NT	NON_SYNONYMOUS_CODING(MODERATE|MISSENSE|cTg/cCg|L271P||NC_002516.2:aer|||Transcript_NC_002516.2:aer|)	1	0	0	0
NC_002516.2	1698654	C	G	SNP	PA1561	aerotaxis receptor Aer	COG0840NT	NON_SYNONYMOUS_CODING(MODERATE|MISSENSE|Gcc/Ccc|A432P||aer|||Transcript_gene1589|)	0	0	1	1
NC_002516.2	3220145	G	A	SNP	PA2867	chemotaxis transduce	COG0840NT	NON_SYNONYMOUS_CODING(MODERATE|MISSENSE|Ggc/Agc|G180S||PA2867|||Transcript_gene2916|)	0	0	0	1
NC_002516.2	3760327	C	A	SNP	PA3348	chemotaxis protein methyltransferase	COG1352NT	NON_SYNONYMOUS_CODING(MODERATE|MISSENSE|cGc/cTc|R165L||GI:15598544|||Transcript_GI:15598544|)	1	0	0	0
NC_002516.2	3760325	C	T	SNP	PA3348	chemotaxis protein methyltransferase	COG1352NT	NON_SYNONYMOUS_CODING(MODERATE|MISSENSE|Ggt/Agt|G166S||GI:15598544|||Transcript_GI:15598544|)	0	1	0	0
NC_002516.2	3760463	A	G	SNP	PA3348	chemotaxis protein methyltransferase	COG1352NT	NON_SYNONYMOUS_CODING(MODERATE|MISSENSE|Tcg/Ccg|S120P||PA3348|||Transcript_gene3411|)	0	0	1	0
NC_002516.2	5642825	A	C	SNP	PA5017	hypothetical protein	COG5001T	NON_SYNONYMOUS_CODING(MODERATE|MISSENSE|Acc/Ccc|T606P||PA5017|||Transcript_gene5132|)	0	0	0	1
C11	Pyruvic Acid Methyl Ester
#CHROM	POS	REF	ALT	Type mutation	Gene id	Gene description	COG	Effect	clone A1	clone A2	clone B1	clone B2
NC_002516.2	1699209	GCAGGCGCGTCAGGCAGGTCTTCAGGCGCGCGTCCTGGCTGAGGATGGCCATTTCCAGGCGCGCCTGGTCGCCGCGGCTGTCGGTGTACATCTGCGCGATCAGCGGGTCGGAGGTGGTCTGTTCGGCGAGCCGCAT	G	Deletion 135 nt	PA1561	aerotaxis receptor Aer	COG0840NT	CODON_DELETION(MODERATE||atgcggctcgccgaacagaccacctccgacccgctgatcgcgcagatgtacaccgacagccgcggcgaccaggcgcgcctggaaatggccatcctcagccaggacgcgcgcctgaagacctgcctgacgcgcctg/-|MRLAEQTTSDPLIAQMYTDSRGDQARLEMAILSQDARLKTCLTRL202-||NC_002516.2:aer|||Transcript_NC_002516.2:aer|1)	1	0	0	0
NC_002516.2	1698947	A	T	SNP	PA1561	aerotaxis receptor Aer	COG0840NT	NON_SYNONYMOUS_CODING(MODERATE|MISSENSE|gTg/gAg|V334E||NC_002516.2:aer|||Transcript_NC_002516.2:aer|)	0	1	0	0
NC_002516.2	3663204	G	A	SNP	PA3271	two-component sensor	COG0591ER	STOP_GAINED(HIGH|NONSENSE|tgG/tgA|W1061*||GI:15598467|||Transcript_GI:15598467|)	0	1	0	0
NC_002516.2	3661954	G	A	SNP	PA3271	two-component sensor	COG0591ER	NON_SYNONYMOUS_CODING(MODERATE|MISSENSE|Gag/Aag|E645K||PA3271|||Transcript_gene3331|)	0	0	1	0
NC_002516.2	3662215	G	A	SNP	PA3271	two-component sensor	COG0591ER	NON_SYNONYMOUS_CODING(MODERATE|MISSENSE|Gag/Aag|E732K||PA3271|||Transcript_gene3331|)	0	0	1	0
NC_002516.2	3662039	A	C	SNP	PA3271	two-component sensor	COG0591ER	NON_SYNONYMOUS_CODING(MODERATE|MISSENSE|tAc/tCc|Y673S||PA3271|||Transcript_gene3331|)	0	0	0	1
NC_002516.2	3760066	G	T	SNP	PA3348	chemotaxis protein methyltransferase	COG1352NT	NON_SYNONYMOUS_CODING(MODERATE|MISSENSE|gCg/gAg|A252E||PA3348|||Transcript_gene3411|)	0	0	0	1
D7	D-Gluconic Acid
#CHROM	POS	REF	ALT	Type mutation	Gene id	Gene description	COG	Effect	clone A1	clone A2	clone B1	clone B2
NC_002516.2	3547617	T	C	SNP	intergenic	intergenic	intergenic	INTERGENIC(MODIFIER|||||||||)	0	1	0	0
NC_002516.2	1698570	T	G	SNP	PA1561	aerotaxis receptor Aer	COG0840NT	NON_SYNONYMOUS_CODING(MODERATE|MISSENSE|Acc/Ccc|T460P||NC_002516.2:aer|||Transcript_NC_002516.2:aer|)	0	0	1	0
NC_002516.2	1698957	A	G	SNP	PA1561	aerotaxis receptor Aer	COG0840NT	NON_SYNONYMOUS_CODING(MODERATE|MISSENSE|Tcg/Ccg|S331P||NC_002516.2:aer|||Transcript_NC_002516.2:aer|)	0	0	0	1
NC_002516.2	2454136	G	A	SNP	PA2231	protein PslA	COG2148M	NON_SYNONYMOUS_CODING(MODERATE|MISSENSE|gGc/gAc|G157D||pslA|||Transcript_gene2270|)	0	1	0	0
NC_002516.2	3220945	G (33%)	A (67%)	SNP	PA2867	chemotaxis transduce	COG0840NT	NON_SYNONYMOUS_CODING(MODERATE|MISSENSE|atG/atA|M446I||GI:15598063|||Transcript_GI:15598063|)	0	0	0	HZ
NC_002516.2	3761718	A	G	SNP	PA3349	chemotaxis protein	COG0835NT	NON_SYNONYMOUS_CODING(MODERATE|MISSENSE|Ttc/Ctc|F38L||PA3349|||Transcript_gene3412|)	1	0	0	0
NC_002516.2	4398797	C	T	SNP	PA3924	long-chain-fatty-acid--CoA ligase	COG0318IQ	NON_SYNONYMOUS_CODING(MODERATE|MISSENSE|cGc/cAc|R382H||PA3924|||Transcript_gene3996|)	0	1	0	0
NC_002516.2	4615836	ACAACGCCGCCAACGCCG	ACAACGCCG	Deletion 9 nt	PA4127	2-oxo-hepta-3-ene-1,7-dioic acid hydratase	COG3971Q	CODON_CHANGE_PLUS_CODON_DELETION(MODERATE||gccaacgccggc/ggc|ANAG167G||hpcG|||Transcript_gene4199|1)	1	0	0	0
E1	P-Hydroxy-Phenylacetic Acid
#CHROM	POS	REF	ALT	Type mutation	Gene id	Gene description	COG	Effect	clone A1	clone A2	clone B1	clone B2
NC_002516.2	1588925	G	T	SNP	PA1458	two-component sensor	COG0643NT	NON_SYNONYMOUS_CODING(MODERATE|MISSENSE|Gtc/Ttc|V635F||GI:15596655|||Transcript_GI:15596655|)	1	1	0	0
NC_002516.2	4836590	AGCGCCTCCTGCG	A	Deletion 12 nt	PA4309	chemotactic transducer PctA	COG0840NT	CODON_CHANGE_PLUS_CODON_DELETION(MODERATE||agcgcctcctgcgcc/acc|SASCA443T||pctA|||Transcript_gene4392|1)	0	0	1	0
NC_002516.2	5641508	C	T	SNP	PA5017	hypothetical protein	COG5001T	STOP_GAINED(HIGH|NONSENSE|Caa/Taa|Q167*||PA5017|||Transcript_gene5132|)	0	0	0	1
E9	Quinic acid
#CHROM	POS	REF	ALT	Type mutation	Gene id	Gene description	COG	Effect	clone A1	clone A2	clone B1	clone B2
NC_002516.2	1086975	TGCTGACCGCCGAGCTGACCGC	TGCTGACCGC	Deletion 12 nt	PA1003	transcriptional regulator MvfR	COG0583K	CODON_DELETION(MODERATE||gcggtcagctcg/-|AVSS34-||NC_002516.2:mvfR|||Transcript_NC_002516.2:mvfR|1)	1	0	0	0
NC_002516.2	4836687	T	C	SNP	PA4309	chemotactic transducer PctA	COG0840NT	NON_SYNONYMOUS_CODING(MODERATE|MISSENSE|cTg/cCg|L475P||NC_002516.2:pctA|||Transcript_NC_002516.2:pctA|)	0	1	0	0
NC_002516.2	4836714	C	T	SNP	PA4309	chemotactic transducer PctA	COG0840NT	NON_SYNONYMOUS_CODING(MODERATE|MISSENSE|gCc/gTc|A484V||pctA|||Transcript_gene4392|)	0	0	0	1
NC_002516.2	4839061	A	C	SNP	PA4310	chemotactic transducer PctB	COG0840NT	NON_SYNONYMOUS_CODING(MODERATE|MISSENSE|Acc/Ccc|T558P||NC_002516.2:pctB|||Transcript_NC_002516.2:pctB|)	1	0	0	0
NC_002516.2	4838903	C	A	SNP	PA4310	chemotactic transducer PctB	COG0840NT	NON_SYNONYMOUS_CODING(MODERATE|MISSENSE|gCc/gAc|A505D||pctB|||Transcript_gene4393|)	0	0	1	0
E11	Sebacic acid
#CHROM	POS	REF	ALT	Type mutation	Gene id	Gene description	COG	Effect	clone A1	clone A2	clone B1	clone B2
NC_002516.2	1098794	A	G	SNP	PA1015	transcriptional regulator	COG1414K	NON_SYNONYMOUS_CODING(MODERATE|MISSENSE|cTg/cCg|L112P||GI:15596212|||Transcript_GI:15596212|)	0	1	0	0
NC_002516.2	1188683	C	T	SNP	PA1097	transcriptional regulator FleQ	COG2204T	NON_SYNONYMOUS_CODING(MODERATE|MISSENSE|gCg/gTg|A366V||fleQ|||Transcript_gene1119|)	0	0	1	0
NC_002516.2	2882146	G	T	SNP	PA2550	acyl-CoA dehydrogenase	COG1960I	NON_SYNONYMOUS_CODING(MODERATE|MISSENSE|Cgc/Agc|R280S||PA2550|||Transcript_gene2584|)	0	0	1	1
NC_002516.2	5682301	C	A	SNP	PA5045	penicillin-binding protein 1A	COG5009M	STOP_GAINED(HIGH|NONSENSE|taC/taA|Y468*||NC_002516.2:ponA|||Transcript_NC_002516.2:ponA|)	1	1	0	0
F6	L-alanine
#CHROM	POS	REF	ALT	Type mutation	Gene id	Gene description	COG	Effect	clone A1	clone A2	clone B1	clone B2
NC_002516.2	2457660	CG	C	Deletion 1 nt	PA2234	protein PslD	COG1596M	FRAME_SHIFT(HIGH||-|-51||NC_002516.2:pslD|||Transcript_NC_002516.2:pslD|1)	1	0	0	0
NC_002516.2	2459907	AGGGCCTGACCCTGGGCCTGACC	AGGGCCTGACC	Deletion 12 nt	PA2235	protein PslE	COG3206M	CODON_DELETION(MODERATE||ctgggcctgacc/-|LGLT542-||NC_002516.2:pslE|||Transcript_NC_002516.2:pslE|1)	0	1	0	0
NC_002516.2	4156454	G	A	SNP	PA3711	transcriptional regulator	COG0583K	NON_SYNONYMOUS_CODING(MODERATE|MISSENSE|Ggg/Agg|G91R||GI:15598906|||Transcript_GI:15598906|)	0	1	0	0
NC_002516.2	4156448	C	T	SNP	PA3711	transcriptional regulator	COG0583K	NON_SYNONYMOUS_CODING(MODERATE|MISSENSE|Ccg/Tcg|P89S||PA3711|||Transcript_gene3780|)	0	0	1	0
NC_002516.2	4836945	T	C	SNP	PA4309	chemotactic transducer PctA	COG0840NT	NON_SYNONYMOUS_CODING(MODERATE|MISSENSE|aTc/aCc|I561T||pctA|||Transcript_gene4392|)	0	0	0	1
NC_002516.2	5739208	C	T	SNP	PA5097	amino acid permease	COG1113E	NON_SYNONYMOUS_CODING(MODERATE|MISSENSE|Gtg/Atg|V210M||PA5097|||Transcript_gene5211|)	0	0	0	1
NC_002516.2	5744361	C	A	SNP	PA5100	urocanate hydratase	COG2987E	NON_SYNONYMOUS_CODING(MODERATE|MISSENSE|caG/caT|Q131H||hutU|||Transcript_gene5214|)	0	0	1	1
NC_002516.2	5749219	A	C	SNP	PA5105	histidine utilization repressor HutC	COG2188K	NON_SYNONYMOUS_CODING(MODERATE|MISSENSE|gTg/gGg|V45G||NC_002516.2:hutC|||Transcript_NC_002516.2:hutC|)	1	0	0	0
F8	L-asparagine
#CHROM	POS	REF	ALT	Type mutation	Gene id	Gene description	COG	Effect	clone A1	clone A2	clone B1	clone B2
NC_002516.2	1699604	C	T	SNP	PA1561	aerotaxis receptor Aer	COG0840NT	NON_SYNONYMOUS_CODING(MODERATE|MISSENSE|cGg/cAg|R115Q||NC_002516.2:aer|||Transcript_NC_002516.2:aer|)	1	0	0	0
NC_002516.2	1699463	ATCTGGCTGATCAGGATGAACGGCAGCCAGTCGAGCAGTACCGGCAGCCAGCGGTCGCGCCGGGGGATCGCCGGCTTGCCGGCGCCGAGGCGACGGTAGAGGGCCTCGGCGCGCTGGATCTGTTCGGCGGTCGGCTTGACCCGCACCGACTCGTAGCCGACCACCGCGCC	A	Deletion 169 nt	PA1561	aerotaxis receptor Aer	COG0840NT	FRAME_SHIFT(HIGH||-|-106||aer|||Transcript_gene1589|1)	0	0	1	1
NC_002516.2	2449781	CATCCTCTATGTAACGTCCAGGACGCAAGTGAGCACTCCGAGGTTTGGTTGATGCCTTGACCCACTCAGCACTTACAATTTGACTTCCAGTCAGGCTGCGACCGCCATGAAGAAATAATAGACCAATGCGTGCAAAGTCTCTTAGGCAAAGGTTCACCCCACCGAATGCTAGCTCTGTGCCCCGATCGTCTGTTAACCAAGCACCTTCACATTCGGCACCCAGTTGGGGCCAAAGTCTTTGATTCATAAACTGTGAGGGGCCCATACCAGTCGCGCCCAATAAGACCATACCAAGCACCTGGGTATCTACGCTAACGTAGTGGTGCACTCTCCCCGGGGCATCTTCTCTTCTCAATGAACTCACTTTTTCATTTACTGATCCGCCAAGCGCTATAGTCC…	C	Deletion 2712 nt	PA2228-PA2229	hypothetical protein, hypothetical protein	COG1680V, COG2258S	EXON_DELETED(HIGH||-|-0||GI:15597425|||Transcript_GI:15597425|1),FRAME_SHIFT(HIGH||-|-1||GI:15597426|||Transcript_GI:15597426	1	0	0	0
NC_002516.2	2452192	-	-	Deletion 121669 nt	PA2229-PA2332			FRAME_SHIFT	0	1	0	0
F9	L-aspartic acid
#CHROM	POS	REF	ALT	Type mutation	Gene id	Gene description	COG	Effect	clone A1	clone A2	clone B1	clone B2
NC_002516.2	6171582	G	T	SNP	intergenic	intergenic	intergenic	INTERGENIC(MODIFIER|||||||||)	0	0	0	1
NC_002516.2	1086200	CGCTGGCGGCCGAGTTCGCGCAGGCGCTGGCGGGCGCTTTCGAGAAAGCGCAGGAAGCTGCGCTCGGATTCCAGCGCGGTGTTGTAGTAGCAATACACCTTGGTGTCGATGCCGCCCGGTTCGTAGAGTTCGCTGAGGACTGCCAGGGTACCGTTGCGCAGGCGTTCCTCGACGAAATAATGCGGCGCGATGCCCCATCCGACGCCGGCTTCCACCAGACGCAGCATGTCGTCGAAGTTTTCCACGAAGAGCACCTTGTCGCTGACCGGCCGCAGCAGGTTCGAATGCTGCCCGGAGCGGCTGCCGAGGCTGATCTGCCGGTAATTGGCCAGGCTCGCGATGCTGTGCAGGGAGGCATTGCACAACGGGTGCTGCGGATGGGCGACGACGAACGCCTTG…	C	Deletion 775 nt	PA1003	transcriptional regulator MvfR	COG0583K	FRAME_SHIFT(HIGH||-|-41||mvfR|||Transcript_gene1021|1)	0	1	0	0
NC_002516.2	1448679	T	G	SNP	PA1336	two-component sensor	COG4191T	NON_SYNONYMOUS_CODING(MODERATE|MISSENSE|Acc/Ccc|T591P||PA1336|||Transcript_gene1361|)	1	0	1	0
NC_002516.2	1699947	T	C	SNP	PA1561	aerotaxis receptor Aer	COG0840NT	START_LOST(HIGH|MISSENSE|Atg/Gtg|M1V||aer|||Transcript_gene1589|)	0	1	0	0
F10	L-glutamic acid
#CHROM	POS	REF	ALT	Type mutation	Gene id	Gene description	COG	Effect	clone A1	clone A2	clone B1	clone B2
NC_002516.2	6171591	G	T	SNP	intergenic	intergenic	intergenic	INTERGENIC(MODIFIER|||||||||)	1	0	1	0
NC_002516.2	1448226	G	A	SNP	PA1335	two-component response regulator	COG2204T	NON_SYNONYMOUS_CODING(MODERATE|MISSENSE|cCg/cTg|P93L||PA1335|||Transcript_gene1360|)	0	0	0	1
NC_002516.2	1448679	T	G	SNP	PA1336	two-component sensor	COG4191T	NON_SYNONYMOUS_CODING(MODERATE|MISSENSE|Acc/Ccc|T591P||GI:15596533|||Transcript_GI:15596533|)	0	1	0	0
NC_002516.2	3220710	G	A	SNP	PA2867	chemotaxis transduce	COG0840NT	NON_SYNONYMOUS_CODING(MODERATE|MISSENSE|cGc/cAc|R368H||GI:15598063|||Transcript_GI:15598063|)	1	0	0	0
G2	Hydroxil-L-proline
#CHROM	POS	REF	ALT	Type mutation	Gene id	Gene description	COG	Effect	clone A1	clone A2	clone B1	clone B2
NC_002516.2	5210533	GCCCCCCCC	GCCCCCCCCC	Insertion 1 nt	intergenic	intergenic	intergenic	INTERGENIC(MODIFIER|||||||||)	0	0	0	1
NC_002516.2	987706	G	T	SNP	PA0903	alanyl-tRNA synthetase	COG0013J	NON_SYNONYMOUS_CODING(MODERATE|MISSENSE|Gtg/Ttg|V297L||NC_002516.2:alaS|||Transcript_NC_002516.2:alaS|)	0	0	1	0
NC_002516.2	1192373-1543110		-	CNV, 350737 nt	PA1100-PA1418	Duplication of several genes (318)		Duplication	1	0	0	0
NC_002516.2	1254578-1752431			CNV, 497853 nt	PA1157-PA1609	Duplication of several genes (452)		Duplication	0	0	1	0
NC_002516.2	1471531	T	A	SNP	PA1359	transcriptional regulator	COG3620K	NON_SYNONYMOUS_CODING(MODERATE|MISSENSE|Aac/Tac|N48Y||GI:15596556|||Transcript_GI:15596556|)	0	0	0	1
NC_002516.2	1699560	A (16%)	C (84%)	SNP	PA1561	aerotaxis receptor Aer	COG0840NT	NON_SYNONYMOUS_CODING(MODERATE|MISSENSE|Tac/Gac|Y130D||aer|||Transcript_gene1589|)	HZ	0	0	0
NC_002516.2	1470890	GCGTCGTCGAACAGTGACAGGTAGAAGTTCATGGCCGCCTCGGCCTGGACCCCCTGGAACATCAGGAAGGGTCGTACGCGTGCGCTCATCGCGGTCTCCTCTGGAAGGCTGGCTCGAGGCTAGAGCCTAGCTCACCACGTTGCGGGTGAAACGCACCACCTCGTCGCCGTCGC	G	Deletion 172 nt, fusion proteins?	Part PA1358-PA1359	hypothetical protein, transcriptional regulator	COG3865S,COG3620K	FRAME_SHIFT(HIGH||-|-1||PA1358|||Transcript_gene1383|1),FRAME_SHIFT(HIGH||-|-204||PA1359|||Transcript_gene1384|1),INTERGENIC(MODIFIER|||||||||)	0	1	0	0
H9	Glycerol
#CHROM	POS	REF	ALT	Type mutation	Gene id	Gene description	COG	Effect	clone A1	clone A2	clone B1	clone B2
NC_002516.2	2562407	C	T	SNP	intergenic	intergenic	intergenic	INTERGENIC(MODIFIER|||||||||)	0	0	1	0
NC_002516.2	2559870	A	C	SNP	PA2320	GntR family transcriptional regulator	COG1609K	NON_SYNONYMOUS_CODING(MODERATE|MISSENSE|gTc/gGc|V27G||gntR|||Transcript_gene2358|)	1	0	0	0
NC_002516.2	2559618	AAGTTGCCGATCAG	AAG	Deletion 11 nt	PA2320	GntR family transcriptional regulator	COG1609K	FRAME_SHIFT(HIGH||-|-107||gntR|||Transcript_gene2358|1)	0	1	0	0
NC_002516.2	2559500	GGCCTCGATCATCCGCCGGGCGCTCTCGGTGCGCTCGAAGCCGGTCAGCAGCAGGCCGCGCGGCTGGTAGGCCAGGTAGTTGCGGATCAGGTCCTCTTCCTCGTTGCGCGAGTAGTGGAAGTTGCCGATCAGCACTTCCAGGCCCTGCGGCCGCAGTACCGCGTGGATCGCCTCGAGGGTCTCGATGAACAGCAGGTTGGCCAGCGACGGCACCAGCACCGCCACGCTGTGGCTTTGCGCCGAGGCCAGCGCGCGCGCCGCGGGGTTGGCCACGTAGCCGAGTTCGCGGGCGGCGTCGCGGACCTTCTGCGCCAGTTCTTCGGCGACGCTGGCGACGCCGCGCAACGCGCGCGAC	G	Deletion 354 nt	Partially PA2320	GntR family transcriptional regulator	COG1609K	CODON_CHANGE_PLUS_CODON_DELETION(MODERATE||gcgtcgcgcgcgttgcgcggcgtcgccagcgtcgccgaagaactggcgcagaaggtccgcgacgccgcccgcgaactcggctacgtggccaaccccgcggcgcgcgcgctggcctcggcgcaaagccacagcgtggcggtgctggtgccgtcgctggccaacctgctgttcatcgagaccctcgaggcgatccacgcggtactgcggccgcagggcctggaagtgctgatcggcaacttccactactcgcgcaacgaggaagaggacctgatccgcaactacctggcctaccagccgcgcggcctgctgctgaccggcttcgagcgcaccgagagcgcccggcggatgatcgaggc…	0	0	0	1

## Sheet: parallel_evolution
Gene identifier	N times gene is mutated	Gene function	Carbon source	Evolution
PA1561	16	aerotaxis	L-alanyl-glycine, Glycyl-L-Glutamic acid, L-serine, N-Acetyl-D-Glucosamine, alpha-D-Glucose, Pyruvic Acid Methyl Ester, D-Gluconic Acid, L-asparagine, L-aspartic acid, Hydroxil-L-proline	Optimization, Innovation
PA4499	8	negative transcriptional regulator	L-alanyl-glycine, Glycyl-L-Glutamic acid	Innovation
PA3271	5	Two-component system	Pyruvic Acid Methyl Ester, N-Acetyl-D-Glucosamine	Optimization
PA3348	5	chemotaxis protein methlytransferase	L-alanyl-glycine, alpha-D-Glucose, Pyruvic Acid Methyl Ester	Optimization, Innovation
PA4309	5	chemotatic transducer PctA	P-Hydroxy-Phenylacetic Acid, Quinic acid, L-alanine, alpha-Hydroxybutyric Acid	Optimization, Innovation
PA2449	4	negative transcriptional regulator	L-serine	Innovation
PA2867	4	chemotaxis transducer	L-alanyl-glycine, D-Gluconic Acid, L-glutamic acid, alpha-D-Glucose	Optimization, Innovation
PA4496-PA4500	4	whole operon duplication, amino acid and di-peptide transport	Glycyl-L-Glutamic acid	Innovation
PA4723	4	supressor protein DksA (transcriptional regulator)	D,L-alpha-glycerol Phosphate	Innovation
PA0789	3	amino acid permease	D-serine, L-serine	Innovation
PA1003	3	transcriptional regulator MvfR	Quinic acid, L-aspartic acid, L-alanyl-glycine	Optimization, Innovation
PA1336	3	aau system	L-aspartic acid, L-glutamic acid	Optimization
PA2320	3	GntR family transcriptional regulator	Glycerol	Optimization
PA5045	3	penicillin binding protein	Sebacic acid, D-Galactonic Acid Lactone	Optimization, Innovation
6171591_intergenic	2	promoter region of a proton-glutamate symporter (PA5479)	L-glutamic acid	Optimization
785623_intergenic	2	deletion where prophage starts	alpha-Hydroxybutyric Acid	Innovation
PA1099	2	Two-component system	D-Galactonic Acid Lactone, D-Serine	Innovation
PA1359	2	transcriptional regulator	Hydroxil-L-proline	Optimization
PA1458	2	Two-component system	P-Hydroxy-Phenylacetic Acid	Optimization
PA2229	2	quorum sensing	L-asparagine	Optimization
PA2550	2	acyl coa dehydrogenase	Sebacic acid	Optimization
PA3711	2	transcriptional regulator	L-alanine	Optimization
PA4208	2	probable outer membrane protein precursor	L-serine	Innovation
PA4310	2	chemotactic transducer PctB	Quinic acid	Optimization
PA4606	2	hypothetical protein	Alpha-keto valeric acid	Innovation
PA5017	2	hypothetical protein	Alpha-D-Glucose, P-Hydroxy-Phenylacetic Acid	Optimization
PA5100	2	urocanate hydratase	L-alanine	Optimization
PA5374	2	BetI family transcriptional regulator	D,L-alpha-glycerol Phosphate	Innovation
2562407_intergenic	1
3547617_intergenic	1
5210533_intergenic	1
5541703_intergenic	1
5973544_intergenic	1
6171582_intergenic	1
PA0337	1
PA0903	1
PA0904	1
PA1015	1
PA1097	1
PA1104	1
PA1304	1
PA1335	1
PA1358	1
PA1447	1
PA1448	1
PA1452	1
PA1581	1
PA1971	1
PA2231	1
PA2234	1
PA2235	1
PA2444	1
PA2445	1
PA2624	1
PA2638	1
PA2897	1
PA3002	1
PA3349	1
PA3569	1
PA3590	1
PA3622	1
PA3789	1
PA3924	1
PA4127	1
PA4508	1
PA4695	1
PA4954	1
PA5097	1
PA5105	1
PA5205	1
PA5304	1
PA5373	1
PA5380	1
